# Supplementary material for: Perceived Effectiveness and Utilization of Health Promotion Initiatives in Saudi Arabia: Insights and Recommendations
Source: Healthcare (Basel). 2024 Nov 25;12(23):2352. doi: 10.3390/healthcare12232352 (PMC11641317; doi:10.3390/healthcare12232352)
Supplement: Supplementary file 1 [file healthcare-12-02352-s001.zip]

Archive with 1 entries (1 files):
- healthcare-3222140-supplementary.pdf
